# Supplementary material for: From Traditional Knowledge to SARS-CoV-2 Entry Inhibitor Metabolites: Ethnopharmacological Investigation of Uncaria tomentosa (Willd. ex Schult.) DC
Source: Plants (Basel). 2026 Jun 27;15(13):1998. doi: 10.3390/plants15131998 (PMC13364153; doi:10.3390/plants15131998)
Supplement: Supplementary file 1 [file plants-15-01998-s001.zip]

Archive with 1 entries (1 files):
- plants-4351029-supplementary.pdf
